# Supplementary material for: The Small RNA MicF Represses ObgE and SeqA in Escherichia coli
Source: Microorganisms. 2024 Nov 22;12(12):2397. doi: 10.3390/microorganisms12122397 (PMC11676804; doi:10.3390/microorganisms12122397)
Supplement: Supplementary file 1 [file microorganisms-12-02397-s001.zip]

Archive with 1 entries (1 files):
- microorganisms-3316039-supplementary.pdf
